# Supplementary material for: High-Performance γ-Al2O3 Multichannel Tube-Type Tight Ultrafiltration Membrane Using a Modified Sol-Gel Method
Source: Membranes (Basel). 2023 Apr 3;13(4):405. doi: 10.3390/membranes13040405 (PMC10142786; doi:10.3390/membranes13040405)
Supplement: Supplementary file 1 [file membranes-13-00405-s001.zip]

Archive with 1 entries (1 files):
- membranes-2290130-supplementary.pdf
